# Supplementary material for: Targeted Next-Generation Sequencing and Informatics as an Effective Tool to Establish the Composition of Bovine Piroplasm Populations in Endemic Regions
Source: Microorganisms. 2020 Dec 23;9(1):21. doi: 10.3390/microorganisms9010021 (PMC7822421; doi:10.3390/microorganisms9010021)
Supplement: Supplementary file 1 [file microorganisms-09-00021-s001.zip]

Archive with 3 entries (2 files):
- microorganisms-1024596 suppl/
- microorganisms-1024596 suppl/microorganisms-1024596 supplementary1.docx
- microorganisms-1024596 suppl/Supplementary File 2.xlsx
