# Supplementary material for: Targeted Next-Generation Sequencing and Informatics as an Effective Tool to Establish the Composition of Bovine Piroplasm Populations in Endemic Regions
Source: Microorganisms. 2020 Dec 23;9(1):21. doi: 10.3390/microorganisms9010021 (PMC7822421; doi:10.3390/microorganisms9010021)
Supplement: Supplementary file 1 [file microorganisms-09-00021-s001.zip › microorganisms-1024596 suppl/Supplementary File 2.xlsx]

## Sheet: Supplementary Tables
ASVs	MW165707_T0R1	MW165708_TOR2	MW165709_TOR3	MW165710_TOR4	MW165716 _TLE1	MW165561_TA1	MW165562_TA2	MW165563_TA3	MW165564_TA4	MW165565_TA5	MW165566_TA6	MW165567_TA7	MW165568_TA8	MW165569_TA9	MW165570_TA10	MW165571_TA11	MW165572_TA12	MW165573_TA13	MW165574_TA14	MW165575_TA15	MW165576_TA16	MW165577_TA17	MW165578_TA18	MW165579_TA19	MW165580_TA20	MW165581_TA21	MW165582_TA22	MW165583_TA23	MW165584_TA24	MW165585_TA25	MW165586_TA26	MW165587_TA27	MW165588_TA28	MW165589_TA29	MW165590_TA30	MW165591_TA31	MW165592_TA32	MW165593_TA33	MW165594_TA34	MW165595_TA35	MW165596_TA36	MW165597_TA37	MW165598_TA38	MW165599_TA39	MW165600_TA40	MW165601_TA41	MW165602_TA42	MW165603_TA43	MW165604_TA44
MW165707_T0R1		0.982	0.982	0.984	0.919	0.947	0.943	0.945	0.941	0.943	0.943	0.943	0.943	0.941	0.941	0.943	0.943	0.945	0.945	0.938	0.938	0.938	0.945	0.945	0.947	0.941	0.943	0.941	0.941	0.941	0.938	0.941	0.938	0.941	0.938	0.938	0.941	0.938	0.941	0.945	0.941	0.943	0.943	0.943	0.945	0.943	0.945	0.945	0.938
MW165708_TOR2	1.8		0.995	0.997	0.923	0.938	0.934	0.936	0.932	0.934	0.934	0.934	0.934	0.932	0.932	0.934	0.934	0.936	0.936	0.93	0.93	0.93	0.936	0.936	0.938	0.932	0.934	0.932	0.932	0.932	0.93	0.932	0.93	0.932	0.93	0.93	0.932	0.93	0.932	0.936	0.932	0.934	0.934	0.934	0.936	0.934	0.936	0.936	0.93
MW165709_TOR3	1.8	0.5		0.997	0.923	0.943	0.938	0.941	0.936	0.938	0.938	0.938	0.938	0.936	0.936	0.938	0.938	0.941	0.941	0.934	0.934	0.934	0.941	0.941	0.943	0.936	0.938	0.936	0.936	0.936	0.934	0.936	0.934	0.936	0.934	0.934	0.936	0.934	0.936	0.941	0.936	0.938	0.938	0.938	0.941	0.938	0.941	0.941	0.934
MW165710_TOR4	1.6	0.3	0.3		0.921	0.941	0.936	0.938	0.934	0.936	0.936	0.936	0.936	0.934	0.934	0.936	0.936	0.938	0.938	0.932	0.932	0.932	0.938	0.938	0.941	0.934	0.936	0.934	0.934	0.934	0.932	0.934	0.932	0.934	0.932	0.932	0.934	0.932	0.934	0.938	0.934	0.936	0.936	0.936	0.938	0.936	0.938	0.938	0.932
MW165716 _TLE1	8.1	7.7	7.7	7.9		0.971	0.971	0.973	0.973	0.971	0.971	0.971	0.971	0.973	0.973	0.971	0.973	0.973	0.971	0.971	0.971	0.971	0.973	0.973	0.971	0.971	0.973	0.971	0.973	0.973	0.971	0.973	0.971	0.973	0.971	0.971	0.973	0.971	0.973	0.973	0.971	0.973	0.971	0.973	0.973	0.973	0.971	0.973	0.971
MW165561_TA1	5.3	6.2	5.7	5.9	2.9		0.995	0.997	0.993	0.995	0.995	0.995	0.995	0.993	0.993	0.995	0.995	0.997	0.995	0.991	0.991	0.991	0.993	0.993	0.991	0.991	0.993	0.991	0.993	0.993	0.991	0.993	0.991	0.993	0.991	0.991	0.993	0.991	0.993	0.993	0.991	0.993	0.991	0.993	0.993	0.993	0.991	0.993	0.991
MW165562_TA2	5.7	6.6	6.2	6.4	2.9	0.5		0.997	0.993	0.991	0.991	0.991	0.991	0.993	0.993	0.991	0.993	0.993	0.991	0.991	0.991	0.991	0.993	0.993	0.991	0.991	0.993	0.991	0.993	0.993	0.991	0.993	0.991	0.993	0.991	0.991	0.993	0.991	0.993	0.993	0.991	0.993	0.991	0.993	0.993	0.993	0.991	0.993	0.991
MW165563_TA3	5.5	6.4	5.9	6.2	2.7	0.3	0.3		0.995	0.993	0.993	0.993	0.993	0.995	0.995	0.993	0.995	0.995	0.993	0.993	0.993	0.993	0.995	0.995	0.993	0.993	0.995	0.993	0.995	0.995	0.993	0.995	0.993	0.995	0.993	0.993	0.995	0.993	0.995	0.995	0.993	0.995	0.993	0.995	0.995	0.995	0.993	0.995	0.993
MW165564_TA4	5.9	6.8	6.4	6.6	2.7	0.7	0.7	0.5		0.997	0.993	0.993	0.993	0.995	0.995	0.993	0.995	0.995	0.993	0.993	0.993	0.993	0.995	0.995	0.993	0.993	0.995	0.993	0.995	0.995	0.993	0.995	0.993	0.995	0.993	0.993	0.995	0.993	0.995	0.995	0.993	0.995	0.993	0.995	0.995	0.995	0.993	0.995	0.993
MW165565_TA5	5.7	6.6	6.2	6.4	2.9	0.5	0.9	0.7	0.3		0.995	0.995	0.995	0.993	0.993	0.995	0.995	0.997	0.995	0.991	0.991	0.991	0.993	0.993	0.991	0.991	0.993	0.991	0.993	0.993	0.991	0.993	0.991	0.993	0.991	0.991	0.993	0.991	0.993	0.993	0.991	0.993	0.991	0.993	0.993	0.993	0.991	0.993	0.991
MW165566_TA6	5.7	6.6	6.2	6.4	2.9	0.5	0.9	0.7	0.7	0.5		0.997	0.997	0.995	0.995	0.995	0.995	0.997	0.995	0.991	0.991	0.991	0.993	0.993	0.991	0.991	0.993	0.991	0.993	0.993	0.991	0.993	0.991	0.993	0.991	0.991	0.993	0.991	0.993	0.993	0.991	0.993	0.991	0.993	0.993	0.993	0.991	0.993	0.991
MW165567_TA7	5.7	6.6	6.2	6.4	2.9	0.5	0.9	0.7	0.7	0.5	0.3		0.997	0.995	0.997	0.995	0.995	0.997	0.995	0.991	0.991	0.991	0.993	0.993	0.991	0.991	0.993	0.991	0.993	0.993	0.991	0.993	0.991	0.993	0.991	0.991	0.993	0.991	0.993	0.993	0.991	0.993	0.991	0.993	0.993	0.993	0.991	0.993	0.991
MW165568_TA8	5.7	6.6	6.2	6.4	2.9	0.5	0.9	0.7	0.7	0.5	0.3	0.3		0.997	0.995	0.995	0.995	0.997	0.995	0.991	0.991	0.991	0.993	0.993	0.991	0.991	0.993	0.991	0.993	0.993	0.991	0.993	0.991	0.993	0.991	0.991	0.993	0.991	0.993	0.993	0.991	0.993	0.991	0.993	0.993	0.993	0.991	0.993	0.991
MW165569_TA9	5.9	6.8	6.4	6.6	2.7	0.7	0.7	0.5	0.5	0.7	0.5	0.5	0.3		0.997	0.993	0.995	0.995	0.993	0.993	0.993	0.993	0.995	0.995	0.993	0.993	0.995	0.993	0.995	0.995	0.993	0.995	0.993	0.995	0.993	0.993	0.995	0.993	0.995	0.995	0.993	0.995	0.993	0.995	0.995	0.995	0.993	0.995	0.993
MW165570_TA10	5.9	6.8	6.4	6.6	2.7	0.7	0.7	0.5	0.5	0.7	0.5	0.3	0.5	0.3		0.993	0.995	0.995	0.993	0.993	0.993	0.993	0.995	0.995	0.993	0.993	0.995	0.993	0.995	0.995	0.993	0.995	0.993	0.995	0.993	0.993	0.995	0.993	0.995	0.995	0.993	0.995	0.993	0.995	0.995	0.995	0.993	0.995	0.993
MW165571_TA11	5.7	6.6	6.2	6.4	2.9	0.5	0.9	0.7	0.7	0.5	0.5	0.5	0.5	0.7	0.7		0.995	0.997	0.995	0.991	0.991	0.991	0.993	0.993	0.991	0.991	0.993	0.991	0.993	0.993	0.991	0.993	0.991	0.993	0.991	0.991	0.993	0.991	0.993	0.993	0.991	0.993	0.991	0.993	0.993	0.993	0.991	0.993	0.991
MW165572_TA12	5.7	6.6	6.2	6.4	2.7	0.5	0.7	0.5	0.5	0.5	0.5	0.5	0.5	0.5	0.5	0.5		0.997	0.995	0.993	0.993	0.993	0.995	0.995	0.993	0.993	0.995	0.993	0.995	0.995	0.993	0.995	0.993	0.995	0.993	0.993	0.995	0.993	0.995	0.995	0.993	0.995	0.993	0.995	0.995	0.995	0.993	0.995	0.993
MW165573_TA13	5.5	6.4	5.9	6.2	2.7	0.3	0.7	0.5	0.5	0.3	0.3	0.3	0.3	0.5	0.5	0.3	0.3		0.997	0.993	0.993	0.993	0.995	0.995	0.993	0.993	0.995	0.993	0.995	0.995	0.993	0.995	0.993	0.995	0.993	0.993	0.995	0.993	0.995	0.995	0.993	0.995	0.993	0.995	0.995	0.995	0.993	0.995	0.993
MW165574_TA14	5.5	6.4	5.9	6.2	2.9	0.5	0.9	0.7	0.7	0.5	0.5	0.5	0.5	0.7	0.7	0.5	0.5	0.3		0.991	0.991	0.991	0.993	0.993	0.991	0.991	0.993	0.991	0.993	0.993	0.991	0.993	0.991	0.993	0.991	0.991	0.993	0.991	0.993	0.993	0.991	0.993	0.991	0.993	0.993	0.993	0.991	0.993	0.991
MW165575_TA15	6.2	7	6.6	6.8	2.9	0.9	0.9	0.7	0.7	0.9	0.9	0.9	0.9	0.7	0.7	0.9	0.7	0.7	0.9		0.991	0.991	0.993	0.993	0.991	0.991	0.993	0.991	0.993	0.993	0.991	0.993	0.991	0.993	0.991	0.991	0.993	0.991	0.993	0.993	0.991	0.993	0.991	0.993	0.993	0.993	0.991	0.993	0.991
MW165576_TA16	6.2	7	6.6	6.8	2.9	0.9	0.9	0.7	0.7	0.9	0.9	0.9	0.9	0.7	0.7	0.9	0.7	0.7	0.9	0.9		0.993	0.993	0.993	0.991	0.991	0.993	0.991	0.993	0.993	0.991	0.993	0.991	0.993	0.991	0.991	0.993	0.991	0.993	0.993	0.991	0.993	0.991	0.993	0.993	0.993	0.991	0.993	0.991
MW165577_TA17	6.2	7	6.6	6.8	2.9	0.9	0.9	0.7	0.7	0.9	0.9	0.9	0.9	0.7	0.7	0.9	0.7	0.7	0.9	0.9	0.7		0.993	0.993	0.991	0.991	0.993	0.991	0.993	0.993	0.991	0.993	0.991	0.993	0.991	0.991	0.993	0.991	0.993	0.993	0.991	0.993	0.991	0.993	0.993	0.993	0.991	0.993	0.991
MW165578_TA18	5.5	6.4	5.9	6.2	2.7	0.7	0.7	0.5	0.5	0.7	0.7	0.7	0.7	0.5	0.5	0.7	0.5	0.5	0.7	0.7	0.7	0.7		0.995	0.997	0.995	0.997	0.995	0.995	0.995	0.993	0.995	0.993	0.995	0.993	0.993	0.995	0.993	0.995	0.995	0.993	0.995	0.993	0.995	0.995	0.995	0.993	0.995	0.993
MW165579_TA19	5.5	6.4	5.9	6.2	2.7	0.7	0.7	0.5	0.5	0.7	0.7	0.7	0.7	0.5	0.5	0.7	0.5	0.5	0.7	0.7	0.7	0.7	0.5		0.997	0.993	0.995	0.993	0.995	0.995	0.993	0.995	0.993	0.995	0.993	0.993	0.995	0.993	0.995	0.995	0.993	0.995	0.993	0.995	0.995	0.995	0.993	0.995	0.993
MW165580_TA20	5.3	6.2	5.7	5.9	2.9	0.9	0.9	0.7	0.7	0.9	0.9	0.9	0.9	0.7	0.7	0.9	0.7	0.7	0.9	0.9	0.9	0.9	0.3	0.3		0.993	0.995	0.993	0.993	0.993	0.991	0.993	0.991	0.993	0.991	0.991	0.993	0.991	0.993	0.993	0.991	0.993	0.991	0.993	0.993	0.993	0.991	0.993	0.991
MW165581_TA21	5.9	6.8	6.4	6.6	2.9	0.9	0.9	0.7	0.7	0.9	0.9	0.9	0.9	0.7	0.7	0.9	0.7	0.7	0.9	0.9	0.9	0.9	0.5	0.7	0.7		0.997	0.995	0.993	0.993	0.991	0.993	0.991	0.993	0.991	0.991	0.993	0.991	0.993	0.993	0.991	0.993	0.991	0.993	0.993	0.993	0.991	0.993	0.991
MW165582_TA22	5.7	6.6	6.2	6.4	2.7	0.7	0.7	0.5	0.5	0.7	0.7	0.7	0.7	0.5	0.5	0.7	0.5	0.5	0.7	0.7	0.7	0.7	0.3	0.5	0.5	0.3		0.997	0.995	0.995	0.993	0.995	0.993	0.995	0.993	0.993	0.995	0.993	0.995	0.995	0.993	0.995	0.993	0.995	0.995	0.995	0.993	0.995	0.993
MW165583_TA23	5.9	6.8	6.4	6.6	2.9	0.9	0.9	0.7	0.7	0.9	0.9	0.9	0.9	0.7	0.7	0.9	0.7	0.7	0.9	0.9	0.9	0.9	0.5	0.7	0.7	0.5	0.3		0.995	0.997	0.991	0.993	0.991	0.993	0.991	0.991	0.993	0.991	0.993	0.993	0.991	0.993	0.991	0.993	0.993	0.993	0.991	0.993	0.991
MW165584_TA24	5.9	6.8	6.4	6.6	2.7	0.7	0.7	0.5	0.5	0.7	0.7	0.7	0.7	0.5	0.5	0.7	0.5	0.5	0.7	0.7	0.7	0.7	0.5	0.5	0.7	0.7	0.5	0.5		0.997	0.993	0.995	0.993	0.995	0.993	0.993	0.995	0.993	0.995	0.995	0.993	0.995	0.993	0.995	0.995	0.995	0.993	0.995	0.993
MW165585_TA25	5.9	6.8	6.4	6.6	2.7	0.7	0.7	0.5	0.5	0.7	0.7	0.7	0.7	0.5	0.5	0.7	0.5	0.5	0.7	0.7	0.7	0.7	0.5	0.5	0.7	0.7	0.5	0.3	0.3		0.993	0.995	0.993	0.995	0.993	0.993	0.995	0.993	0.995	0.995	0.993	0.995	0.993	0.995	0.995	0.995	0.993	0.995	0.993
MW165586_TA26	6.2	7	6.6	6.8	2.9	0.9	0.9	0.7	0.7	0.9	0.9	0.9	0.9	0.7	0.7	0.9	0.7	0.7	0.9	0.9	0.9	0.9	0.7	0.7	0.9	0.9	0.7	0.9	0.7	0.7		0.997	0.995	0.993	0.991	0.991	0.993	0.991	0.993	0.993	0.991	0.993	0.991	0.993	0.993	0.993	0.991	0.993	0.991
MW165587_TA27	5.9	6.8	6.4	6.6	2.7	0.7	0.7	0.5	0.5	0.7	0.7	0.7	0.7	0.5	0.5	0.7	0.5	0.5	0.7	0.7	0.7	0.7	0.5	0.5	0.7	0.7	0.5	0.7	0.5	0.5	0.3		0.997	0.995	0.993	0.993	0.995	0.993	0.995	0.995	0.993	0.995	0.993	0.995	0.995	0.995	0.993	0.995	0.993
MW165588_TA28	6.2	7	6.6	6.8	2.9	0.9	0.9	0.7	0.7	0.9	0.9	0.9	0.9	0.7	0.7	0.9	0.7	0.7	0.9	0.9	0.9	0.9	0.7	0.7	0.9	0.9	0.7	0.9	0.7	0.7	0.5	0.3		0.993	0.991	0.991	0.993	0.991	0.993	0.993	0.991	0.993	0.991	0.993	0.993	0.993	0.991	0.993	0.991
MW165589_TA29	5.9	6.8	6.4	6.6	2.7	0.7	0.7	0.5	0.5	0.7	0.7	0.7	0.7	0.5	0.5	0.7	0.5	0.5	0.7	0.7	0.7	0.7	0.5	0.5	0.7	0.7	0.5	0.7	0.5	0.5	0.7	0.5	0.7		0.997	0.993	0.995	0.993	0.995	0.995	0.993	0.995	0.993	0.995	0.995	0.995	0.993	0.995	0.993
MW165590_TA30	6.2	7	6.6	6.8	2.9	0.9	0.9	0.7	0.7	0.9	0.9	0.9	0.9	0.7	0.7	0.9	0.7	0.7	0.9	0.9	0.9	0.9	0.7	0.7	0.9	0.9	0.7	0.9	0.7	0.7	0.9	0.7	0.9	0.3		0.993	0.993	0.991	0.993	0.993	0.991	0.993	0.991	0.993	0.993	0.993	0.991	0.993	0.991
MW165591_TA31	6.2	7	6.6	6.8	2.9	0.9	0.9	0.7	0.7	0.9	0.9	0.9	0.9	0.7	0.7	0.9	0.7	0.7	0.9	0.9	0.9	0.9	0.7	0.7	0.9	0.9	0.7	0.9	0.7	0.7	0.9	0.7	0.9	0.7	0.7		0.997	0.993	0.993	0.993	0.991	0.993	0.991	0.993	0.993	0.993	0.991	0.993	0.991
MW165592_TA32	5.9	6.8	6.4	6.6	2.7	0.7	0.7	0.5	0.5	0.7	0.7	0.7	0.7	0.5	0.5	0.7	0.5	0.5	0.7	0.7	0.7	0.7	0.5	0.5	0.7	0.7	0.5	0.7	0.5	0.5	0.7	0.5	0.7	0.5	0.7	0.3		0.995	0.995	0.995	0.993	0.995	0.993	0.995	0.995	0.995	0.993	0.995	0.993
MW165593_TA33	6.2	7	6.6	6.8	2.9	0.9	0.9	0.7	0.7	0.9	0.9	0.9	0.9	0.7	0.7	0.9	0.7	0.7	0.9	0.9	0.9	0.9	0.7	0.7	0.9	0.9	0.7	0.9	0.7	0.7	0.9	0.7	0.9	0.7	0.9	0.7	0.5		0.997	0.993	0.991	0.993	0.991	0.993	0.993	0.993	0.991	0.993	0.991
MW165594_TA34	5.9	6.8	6.4	6.6	2.7	0.7	0.7	0.5	0.5	0.7	0.7	0.7	0.7	0.5	0.5	0.7	0.5	0.5	0.7	0.7	0.7	0.7	0.5	0.5	0.7	0.7	0.5	0.7	0.5	0.5	0.7	0.5	0.7	0.5	0.7	0.7	0.5	0.3		0.995	0.993	0.995	0.993	0.995	0.995	0.995	0.993	0.995	0.993
MW165595_TA35	5.5	6.4	5.9	6.2	2.7	0.7	0.7	0.5	0.5	0.7	0.7	0.7	0.7	0.5	0.5	0.7	0.5	0.5	0.7	0.7	0.7	0.7	0.5	0.5	0.7	0.7	0.5	0.7	0.5	0.5	0.7	0.5	0.7	0.5	0.7	0.7	0.5	0.7	0.5		0.995	0.997	0.993	0.995	0.995	0.995	0.993	0.995	0.993
MW165596_TA36	5.9	6.8	6.4	6.6	2.9	0.9	0.9	0.7	0.7	0.9	0.9	0.9	0.9	0.7	0.7	0.9	0.7	0.7	0.9	0.9	0.9	0.9	0.7	0.7	0.9	0.9	0.7	0.9	0.7	0.7	0.9	0.7	0.9	0.7	0.9	0.9	0.7	0.9	0.7	0.5		0.997	0.991	0.993	0.993	0.993	0.991	0.993	0.991
MW165597_TA37	5.7	6.6	6.2	6.4	2.7	0.7	0.7	0.5	0.5	0.7	0.7	0.7	0.7	0.5	0.5	0.7	0.5	0.5	0.7	0.7	0.7	0.7	0.5	0.5	0.7	0.7	0.5	0.7	0.5	0.5	0.7	0.5	0.7	0.5	0.7	0.7	0.5	0.7	0.5	0.3	0.3		0.993	0.995	0.995	0.995	0.993	0.995	0.993
MW165598_TA38	5.7	6.6	6.2	6.4	2.9	0.9	0.9	0.7	0.7	0.9	0.9	0.9	0.9	0.7	0.7	0.9	0.7	0.7	0.9	0.9	0.9	0.9	0.7	0.7	0.9	0.9	0.7	0.9	0.7	0.7	0.9	0.7	0.9	0.7	0.9	0.9	0.7	0.9	0.7	0.7	0.9	0.7		0.995	0.997	0.993	0.991	0.993	0.991
MW165599_TA39	5.7	6.6	6.2	6.4	2.7	0.7	0.7	0.5	0.5	0.7	0.7	0.7	0.7	0.5	0.5	0.7	0.5	0.5	0.7	0.7	0.7	0.7	0.5	0.5	0.7	0.7	0.5	0.7	0.5	0.5	0.7	0.5	0.7	0.5	0.7	0.7	0.5	0.7	0.5	0.5	0.7	0.5	0.5		0.997	0.995	0.993	0.995	0.993
MW165600_TA40	5.5	6.4	5.9	6.2	2.7	0.7	0.7	0.5	0.5	0.7	0.7	0.7	0.7	0.5	0.5	0.7	0.5	0.5	0.7	0.7	0.7	0.7	0.5	0.5	0.7	0.7	0.5	0.7	0.5	0.5	0.7	0.5	0.7	0.5	0.7	0.7	0.5	0.7	0.5	0.5	0.7	0.5	0.3	0.3		0.995	0.993	0.995	0.993
MW165601_TA41	5.7	6.6	6.2	6.4	2.7	0.7	0.7	0.5	0.5	0.7	0.7	0.7	0.7	0.5	0.5	0.7	0.5	0.5	0.7	0.7	0.7	0.7	0.5	0.5	0.7	0.7	0.5	0.7	0.5	0.5	0.7	0.5	0.7	0.5	0.7	0.7	0.5	0.7	0.5	0.5	0.7	0.5	0.7	0.5	0.5		0.995	0.997	0.993
MW165602_TA42	5.5	6.4	5.9	6.2	2.9	0.9	0.9	0.7	0.7	0.9	0.9	0.9	0.9	0.7	0.7	0.9	0.7	0.7	0.9	0.9	0.9	0.9	0.7	0.7	0.9	0.9	0.7	0.9	0.7	0.7	0.9	0.7	0.9	0.7	0.9	0.9	0.7	0.9	0.7	0.7	0.9	0.7	0.9	0.7	0.7	0.5		0.997	0.991
MW165603_TA43	5.5	6.4	5.9	6.2	2.7	0.7	0.7	0.5	0.5	0.7	0.7	0.7	0.7	0.5	0.5	0.7	0.5	0.5	0.7	0.7	0.7	0.7	0.5	0.5	0.7	0.7	0.5	0.7	0.5	0.5	0.7	0.5	0.7	0.5	0.7	0.7	0.5	0.7	0.5	0.5	0.7	0.5	0.7	0.5	0.5	0.3	0.3		0.993
MW165604_TA44	6.2	7	6.6	6.8	2.9	0.9	0.9	0.7	0.7	0.9	0.9	0.9	0.9	0.7	0.7	0.9	0.7	0.7	0.9	0.9	0.9	0.9	0.7	0.7	0.9	0.9	0.7	0.9	0.7	0.7	0.9	0.7	0.9	0.7	0.9	0.9	0.7	0.9	0.7	0.7	0.9	0.7	0.9	0.7	0.7	0.7	0.9	0.7
MW165605_TA45	5.9	6.8	6.4	6.6	2.7	0.7	0.7	0.5	0.5	0.7	0.7	0.7	0.7	0.5	0.5	0.7	0.5	0.5	0.7	0.7	0.7	0.7	0.5	0.5	0.7	0.7	0.5	0.7	0.5	0.5	0.7	0.5	0.7	0.5	0.7	0.7	0.5	0.7	0.5	0.5	0.7	0.5	0.7	0.5	0.5	0.5	0.7	0.5	0.5
MW165606_TA46	5.9	6.8	6.4	6.6	2.7	0.7	0.7	0.5	0.5	0.7	0.7	0.7	0.7	0.5	0.5	0.7	0.5	0.5	0.7	0.7	0.7	0.7	0.5	0.5	0.7	0.7	0.5	0.7	0.5	0.5	0.7	0.5	0.7	0.5	0.7	0.7	0.5	0.7	0.5	0.5	0.7	0.5	0.7	0.5	0.5	0.5	0.7	0.5	0.3
MW165607_TA47	5.9	6.8	6.4	6.6	2.7	0.7	0.7	0.5	0.5	0.7	0.7	0.7	0.7	0.5	0.5	0.7	0.5	0.5	0.7	0.7	0.7	0.7	0.5	0.5	0.7	0.7	0.5	0.7	0.5	0.5	0.7	0.5	0.7	0.5	0.7	0.7	0.5	0.7	0.5	0.5	0.7	0.5	0.7	0.5	0.5	0.5	0.7	0.5	0.7
MW165608_TA48	5.9	6.8	6.4	6.6	2.7	0.7	0.7	0.5	0.5	0.7	0.7	0.7	0.7	0.5	0.5	0.7	0.5	0.5	0.7	0.7	0.7	0.7	0.5	0.5	0.7	0.7	0.5	0.7	0.5	0.5	0.7	0.5	0.7	0.5	0.7	0.7	0.5	0.7	0.5	0.5	0.7	0.5	0.7	0.5	0.5	0.5	0.7	0.5	0.7
MW165609_TA49	5.9	6.8	6.4	6.6	2.7	0.7	0.7	0.5	0.5	0.7	0.7	0.7	0.7	0.5	0.5	0.7	0.5	0.5	0.7	0.7	0.7	0.7	0.5	0.5	0.7	0.7	0.5	0.7	0.5	0.5	0.7	0.5	0.7	0.5	0.7	0.7	0.5	0.7	0.5	0.5	0.7	0.5	0.7	0.5	0.5	0.5	0.7	0.5	0.7
MW165610_TA50	5.9	6.8	6.4	6.6	2.7	0.7	0.7	0.5	0.5	0.7	0.7	0.7	0.7	0.5	0.5	0.7	0.5	0.5	0.7	0.7	0.7	0.7	0.5	0.5	0.7	0.7	0.5	0.7	0.5	0.5	0.7	0.5	0.7	0.5	0.7	0.7	0.5	0.7	0.5	0.5	0.7	0.5	0.7	0.5	0.5	0.5	0.7	0.5	0.7
MW165611_TA51	5.9	6.8	6.4	6.6	2.7	0.7	0.7	0.5	0.5	0.7	0.7	0.7	0.7	0.5	0.5	0.7	0.5	0.5	0.7	0.7	0.7	0.7	0.5	0.5	0.7	0.7	0.5	0.7	0.5	0.5	0.7	0.5	0.7	0.5	0.7	0.7	0.5	0.7	0.5	0.5	0.7	0.5	0.7	0.5	0.5	0.5	0.7	0.5	0.7
MW165612_TA52	5.9	6.8	6.4	6.6	2.7	0.7	0.7	0.5	0.5	0.7	0.7	0.7	0.7	0.5	0.5	0.7	0.5	0.5	0.7	0.7	0.7	0.7	0.5	0.5	0.7	0.7	0.5	0.7	0.5	0.5	0.7	0.5	0.7	0.5	0.7	0.7	0.5	0.7	0.5	0.5	0.7	0.5	0.7	0.5	0.5	0.5	0.7	0.5	0.7
MW165613_TA53	5.9	6.8	6.4	6.6	2.7	0.7	0.7	0.5	0.5	0.7	0.7	0.7	0.7	0.5	0.5	0.7	0.5	0.5	0.7	0.7	0.7	0.7	0.5	0.5	0.7	0.7	0.5	0.7	0.5	0.5	0.7	0.5	0.7	0.5	0.7	0.7	0.5	0.7	0.5	0.5	0.7	0.5	0.7	0.5	0.5	0.5	0.7	0.5	0.7
MW165614_TA54	5.9	6.8	6.4	6.6	2.7	0.7	0.7	0.5	0.5	0.7	0.7	0.7	0.7	0.5	0.5	0.7	0.5	0.5	0.7	0.7	0.7	0.7	0.5	0.5	0.7	0.7	0.5	0.7	0.5	0.5	0.7	0.5	0.7	0.5	0.7	0.7	0.5	0.7	0.5	0.5	0.7	0.5	0.7	0.5	0.5	0.5	0.7	0.5	0.7
MW165615_TA55	5.9	6.8	6.4	6.6	2.7	0.7	0.7	0.5	0.5	0.7	0.7	0.7	0.7	0.5	0.5	0.7	0.5	0.5	0.7	0.7	0.7	0.7	0.5	0.5	0.7	0.7	0.5	0.7	0.5	0.5	0.7	0.5	0.7	0.5	0.7	0.7	0.5	0.7	0.5	0.5	0.7	0.5	0.7	0.5	0.5	0.5	0.7	0.5	0.7
MW165616_TA56	5.9	6.8	6.4	6.6	2.7	0.7	0.7	0.5	0.5	0.7	0.7	0.7	0.7	0.5	0.5	0.7	0.5	0.5	0.7	0.7	0.7	0.7	0.5	0.5	0.7	0.7	0.5	0.7	0.5	0.5	0.7	0.5	0.7	0.5	0.7	0.7	0.5	0.7	0.5	0.5	0.7	0.5	0.7	0.5	0.5	0.5	0.7	0.5	0.7
MW165617_TA57	5.9	6.8	6.4	6.6	2.7	0.7	0.7	0.5	0.5	0.7	0.7	0.7	0.7	0.5	0.5	0.7	0.5	0.5	0.7	0.7	0.7	0.7	0.5	0.5	0.7	0.7	0.5	0.7	0.5	0.5	0.7	0.5	0.7	0.5	0.7	0.7	0.5	0.7	0.5	0.5	0.7	0.5	0.7	0.5	0.5	0.5	0.7	0.5	0.7
MW165618_TA58	5.9	6.8	6.4	6.6	2.7	0.7	0.7	0.5	0.5	0.7	0.7	0.7	0.7	0.5	0.5	0.7	0.5	0.5	0.7	0.7	0.7	0.7	0.5	0.5	0.7	0.7	0.5	0.7	0.5	0.5	0.7	0.5	0.7	0.5	0.7	0.7	0.5	0.7	0.5	0.5	0.7	0.5	0.7	0.5	0.5	0.5	0.7	0.5	0.7
MW165619_TA59	5.9	6.8	6.4	6.6	2.7	0.7	0.7	0.5	0.5	0.7	0.7	0.7	0.7	0.5	0.5	0.7	0.5	0.5	0.7	0.7	0.7	0.7	0.5	0.5	0.7	0.7	0.5	0.7	0.5	0.5	0.7	0.5	0.7	0.5	0.7	0.7	0.5	0.7	0.5	0.5	0.7	0.5	0.7	0.5	0.5	0.5	0.7	0.5	0.7
MW165620_TA60	5.9	6.8	6.4	6.6	2.7	0.7	0.7	0.5	0.5	0.7	0.7	0.7	0.7	0.5	0.5	0.7	0.5	0.5	0.7	0.7	0.7	0.7	0.5	0.5	0.7	0.7	0.5	0.7	0.5	0.5	0.7	0.5	0.7	0.5	0.7	0.7	0.5	0.7	0.5	0.5	0.7	0.5	0.7	0.5	0.5	0.5	0.7	0.5	0.7
MW165621_TA61	5.5	6.6	6.2	6.4	2.7	0.7	0.7	0.5	0.5	0.7	0.7	0.7	0.7	0.5	0.5	0.7	0.5	0.5	0.7	0.7	0.7	0.7	0.5	0.5	0.7	0.7	0.5	0.7	0.5	0.5	0.7	0.5	0.7	0.5	0.7	0.7	0.5	0.7	0.5	0.5	0.7	0.5	0.7	0.5	0.5	0.5	0.7	0.5	0.7
MW165622_TA62	5.9	6.8	6.4	6.6	2.7	0.7	0.7	0.5	0.5	0.7	0.7	0.7	0.7	0.5	0.5	0.7	0.5	0.5	0.7	0.7	0.7	0.7	0.5	0.5	0.7	0.7	0.5	0.7	0.5	0.5	0.7	0.5	0.7	0.5	0.7	0.7	0.5	0.7	0.5	0.5	0.7	0.5	0.7	0.5	0.5	0.5	0.7	0.5	0.7
MW165623_TA63	5.9	6.8	6.4	6.6	2.7	0.7	0.7	0.5	0.5	0.7	0.7	0.7	0.7	0.5	0.5	0.7	0.5	0.5	0.7	0.7	0.7	0.7	0.5	0.5	0.7	0.7	0.5	0.7	0.5	0.5	0.7	0.5	0.7	0.5	0.7	0.7	0.5	0.7	0.5	0.5	0.7	0.5	0.7	0.5	0.5	0.5	0.7	0.5	0.7
MW165624_TA64	5.9	6.8	6.4	6.6	2.7	0.7	0.7	0.5	0.5	0.7	0.7	0.7	0.7	0.5	0.5	0.7	0.5	0.5	0.7	0.7	0.7	0.7	0.5	0.5	0.7	0.7	0.5	0.7	0.5	0.5	0.7	0.5	0.7	0.5	0.7	0.7	0.5	0.7	0.5	0.5	0.7	0.5	0.7	0.5	0.5	0.5	0.7	0.5	0.7
MW165625_TA65	5.7	6.4	5.9	6.2	2.7	0.7	0.7	0.5	0.5	0.7	0.7	0.7	0.7	0.5	0.5	0.7	0.5	0.5	0.7	0.7	0.7	0.7	0.5	0.5	0.7	0.7	0.5	0.7	0.5	0.5	0.7	0.5	0.7	0.5	0.7	0.7	0.5	0.7	0.5	0.5	0.7	0.5	0.7	0.5	0.5	0.5	0.7	0.5	0.7
MW165626_TA66	5.9	6.8	6.4	6.6	2.7	0.7	0.7	0.5	0.5	0.7	0.7	0.7	0.7	0.5	0.5	0.7	0.5	0.5	0.7	0.7	0.7	0.7	0.5	0.5	0.7	0.7	0.5	0.7	0.5	0.5	0.7	0.5	0.7	0.5	0.7	0.7	0.5	0.7	0.5	0.5	0.7	0.5	0.5	0.5	0.5	0.5	0.7	0.5	0.7
MW165627_TA67	5.9	6.8	6.4	6.6	2.7	0.7	0.7	0.5	0.5	0.7	0.7	0.7	0.7	0.5	0.5	0.7	0.5	0.5	0.7	0.7	0.7	0.7	0.5	0.5	0.7	0.7	0.5	0.7	0.5	0.5	0.7	0.5	0.7	0.5	0.7	0.7	0.5	0.7	0.5	0.5	0.7	0.5	0.3	0.5	0.5	0.5	0.7	0.5	0.7
MW165628_TA68	5.9	6.8	6.4	6.6	2.7	0.7	0.7	0.5	0.5	0.7	0.7	0.7	0.7	0.5	0.5	0.7	0.5	0.5	0.7	0.7	0.7	0.7	0.5	0.5	0.7	0.7	0.5	0.7	0.5	0.5	0.7	0.5	0.7	0.5	0.7	0.7	0.5	0.7	0.5	0.5	0.7	0.5	0.7	0.5	0.5	0.5	0.7	0.5	0.7
MW165629_TA69	5.7	6.6	6.2	6.4	2.7	0.7	0.7	0.5	0.5	0.7	0.7	0.7	0.7	0.5	0.5	0.7	0.5	0.5	0.7	0.7	0.7	0.7	0.5	0.5	0.7	0.7	0.5	0.7	0.5	0.5	0.7	0.5	0.7	0.5	0.7	0.7	0.5	0.7	0.5	0.5	0.7	0.5	0.7	0.5	0.5	0.5	0.5	0.5	0.7
MW165630_TA70	5.9	6.8	6.4	6.6	2.7	0.7	0.7	0.5	0.5	0.7	0.7	0.7	0.7	0.5	0.5	0.7	0.5	0.5	0.7	0.7	0.7	0.7	0.5	0.5	0.7	0.7	0.5	0.7	0.5	0.5	0.7	0.5	0.7	0.5	0.7	0.7	0.5	0.7	0.5	0.5	0.7	0.5	0.7	0.5	0.5	0.5	0.7	0.5	0.7
MW165631_TA71	5.7	6.6	6.2	6.4	2.7	0.7	0.7	0.5	0.5	0.7	0.7	0.7	0.7	0.5	0.5	0.7	0.5	0.5	0.7	0.7	0.7	0.7	0.5	0.5	0.7	0.7	0.5	0.7	0.5	0.5	0.7	0.5	0.7	0.5	0.7	0.7	0.5	0.7	0.5	0.5	0.7	0.5	0.7	0.5	0.5	0.5	0.3	0.5	0.7
MW165632_TA72	5.5	6.4	5.9	6.2	2.7	0.7	0.7	0.5	0.5	0.7	0.7	0.7	0.7	0.5	0.5	0.7	0.5	0.5	0.7	0.7	0.7	0.7	0.5	0.5	0.7	0.7	0.5	0.7	0.5	0.5	0.7	0.5	0.7	0.5	0.7	0.7	0.5	0.7	0.5	0.5	0.7	0.5	0.7	0.5	0.5	0.5	0.7	0.5	0.7
MW165633_TA73	5.7	6.6	6.2	6.4	2.7	0.7	0.7	0.5	0.5	0.7	0.7	0.7	0.7	0.5	0.5	0.7	0.5	0.5	0.7	0.7	0.7	0.7	0.5	0.5	0.7	0.7	0.5	0.7	0.5	0.5	0.7	0.5	0.7	0.5	0.7	0.7	0.5	0.7	0.5	0.5	0.7	0.5	0.7	0.5	0.5	0.5	0.7	0.5	0.7
MW165634_TA74	5.9	6.8	6.4	6.6	2.7	0.7	0.7	0.5	0.5	0.7	0.7	0.7	0.7	0.5	0.5	0.7	0.5	0.5	0.7	0.7	0.7	0.7	0.5	0.5	0.7	0.7	0.5	0.7	0.5	0.5	0.7	0.5	0.7	0.5	0.7	0.7	0.5	0.7	0.5	0.5	0.7	0.5	0.7	0.5	0.5	0.5	0.7	0.5	0.7
MW165635_TA75	5.9	6.8	6.4	6.6	2.7	0.7	0.7	0.5	0.5	0.7	0.7	0.7	0.7	0.5	0.5	0.7	0.5	0.5	0.7	0.7	0.7	0.7	0.5	0.5	0.7	0.7	0.5	0.7	0.5	0.5	0.7	0.5	0.7	0.5	0.7	0.7	0.5	0.7	0.5	0.5	0.7	0.5	0.7	0.5	0.5	0.5	0.7	0.5	0.7
MW165636_TA76	5.9	6.8	6.4	6.6	2.7	0.7	0.7	0.5	0.5	0.7	0.7	0.7	0.7	0.5	0.5	0.7	0.5	0.5	0.7	0.7	0.7	0.7	0.5	0.5	0.7	0.7	0.5	0.7	0.5	0.5	0.7	0.5	0.7	0.5	0.7	0.7	0.5	0.7	0.5	0.5	0.7	0.5	0.7	0.5	0.5	0.5	0.7	0.5	0.7
MW165637_TA77	5.9	6.8	6.4	6.6	2.7	0.7	0.7	0.5	0.5	0.7	0.7	0.7	0.7	0.5	0.5	0.5	0.5	0.5	0.7	0.7	0.7	0.7	0.5	0.5	0.7	0.7	0.5	0.7	0.5	0.5	0.7	0.5	0.7	0.5	0.7	0.7	0.5	0.7	0.5	0.5	0.7	0.5	0.7	0.5	0.5	0.5	0.7	0.5	0.7
MW165638_TA78	5.9	6.8	6.4	6.6	2.7	0.7	0.7	0.5	0.5	0.7	0.7	0.7	0.7	0.5	0.5	0.7	0.5	0.5	0.7	0.7	0.7	0.7	0.5	0.5	0.7	0.7	0.5	0.7	0.5	0.5	0.7	0.5	0.7	0.5	0.7	0.7	0.5	0.7	0.5	0.5	0.7	0.5	0.7	0.5	0.5	0.5	0.7	0.5	0.7
MW165639_TA79	5.9	6.8	6.4	6.6	2.2	0.7	0.7	0.5	0.5	0.7	0.7	0.7	0.7	0.5	0.5	0.7	0.5	0.5	0.7	0.7	0.7	0.7	0.5	0.5	0.7	0.7	0.5	0.7	0.5	0.5	0.7	0.5	0.7	0.5	0.7	0.7	0.5	0.7	0.5	0.5	0.7	0.5	0.7	0.5	0.5	0.5	0.7	0.5	0.7
MW165640_TA80	5.9	6.8	6.4	6.6	2.7	0.7	0.7	0.5	0.5	0.7	0.7	0.7	0.7	0.5	0.5	0.7	0.5	0.5	0.7	0.7	0.7	0.7	0.5	0.5	0.7	0.7	0.5	0.7	0.5	0.5	0.7	0.5	0.7	0.5	0.7	0.7	0.5	0.7	0.5	0.5	0.7	0.5	0.7	0.5	0.5	0.5	0.7	0.5	0.7
MW165641_TA81	5.9	6.8	6.4	6.6	2.7	0.7	0.7	0.5	0.5	0.7	0.7	0.7	0.7	0.5	0.5	0.7	0.5	0.5	0.7	0.7	0.7	0.7	0.5	0.5	0.7	0.7	0.5	0.7	0.5	0.5	0.7	0.5	0.7	0.5	0.7	0.7	0.5	0.7	0.5	0.5	0.7	0.5	0.7	0.5	0.5	0.5	0.7	0.5	0.7
MW165642_TA82	5.5	6.4	5.9	6.2	2.7	0.7	0.7	0.5	0.5	0.7	0.7	0.7	0.7	0.5	0.5	0.7	0.5	0.5	0.7	0.7	0.7	0.7	0.5	0.5	0.7	0.7	0.5	0.7	0.5	0.5	0.7	0.5	0.7	0.5	0.7	0.7	0.5	0.7	0.5	0.5	0.7	0.5	0.7	0.5	0.5	0.5	0.7	0.5	0.7
MW165643_TA83	5.7	6.6	6.2	6.4	2.7	0.7	0.7	0.5	0.5	0.7	0.7	0.7	0.7	0.5	0.5	0.7	0.5	0.5	0.7	0.7	0.7	0.7	0.5	0.5	0.7	0.7	0.5	0.7	0.5	0.5	0.7	0.5	0.7	0.5	0.7	0.7	0.5	0.7	0.5	0.5	0.7	0.5	0.7	0.5	0.5	0.5	0.7	0.5	0.7
MW165644_TA84	5.7	6.4	5.9	6.2	2.7	0.7	0.7	0.5	0.5	0.7	0.7	0.7	0.7	0.5	0.5	0.7	0.5	0.5	0.7	0.7	0.7	0.7	0.5	0.5	0.7	0.7	0.5	0.7	0.5	0.5	0.7	0.5	0.7	0.5	0.7	0.7	0.5	0.7	0.5	0.5	0.7	0.5	0.7	0.5	0.5	0.5	0.7	0.5	0.7
MW165645_TA85	5.9	6.8	6.4	6.6	2.7	0.7	0.7	0.5	0.5	0.7	0.7	0.7	0.7	0.5	0.5	0.7	0.5	0.5	0.7	0.7	0.7	0.7	0.5	0.5	0.7	0.7	0.5	0.7	0.5	0.5	0.7	0.5	0.7	0.5	0.7	0.7	0.5	0.7	0.5	0.5	0.7	0.5	0.7	0.5	0.5	0.5	0.7	0.5	0.7
MW165646_TA86	5.9	6.8	6.4	6.6	2.7	0.7	0.7	0.5	0.5	0.7	0.7	0.7	0.7	0.5	0.5	0.7	0.5	0.5	0.7	0.7	0.7	0.7	0.5	0.5	0.7	0.7	0.5	0.7	0.5	0.5	0.7	0.5	0.7	0.5	0.7	0.7	0.5	0.7	0.5	0.5	0.7	0.5	0.7	0.5	0.5	0.5	0.7	0.5	0.7
MW165647_TA87	5.9	6.8	6.4	6.6	2.7	0.7	0.7	0.5	0.5	0.7	0.7	0.7	0.7	0.5	0.5	0.7	0.5	0.5	0.7	0.7	0.7	0.7	0.5	0.5	0.7	0.7	0.5	0.7	0.5	0.5	0.7	0.5	0.7	0.5	0.7	0.7	0.5	0.7	0.5	0.5	0.7	0.5	0.7	0.5	0.5	0.5	0.7	0.5	0.7
MW165648_TA88	5.9	6.8	6.4	6.6	2.7	0.7	0.7	0.5	0.5	0.7	0.7	0.7	0.7	0.5	0.5	0.7	0.5	0.5	0.7	0.7	0.7	0.7	0.5	0.5	0.7	0.7	0.5	0.7	0.5	0.5	0.7	0.5	0.7	0.5	0.7	0.7	0.5	0.7	0.5	0.5	0.7	0.5	0.7	0.5	0.5	0.5	0.7	0.5	0.7
MW165649_TA89	5.9	6.8	6.4	6.6	2.7	0.7	0.7	0.5	0.5	0.7	0.7	0.7	0.7	0.5	0.5	0.7	0.5	0.5	0.7	0.7	0.7	0.7	0.5	0.5	0.7	0.7	0.5	0.7	0.5	0.5	0.7	0.5	0.7	0.5	0.7	0.7	0.5	0.7	0.5	0.5	0.7	0.5	0.7	0.5	0.5	0.5	0.7	0.5	0.7
MW165650_TA90	5.9	6.4	5.9	6.2	2.7	0.7	0.7	0.5	0.5	0.7	0.7	0.7	0.7	0.5	0.5	0.7	0.5	0.5	0.7	0.7	0.7	0.7	0.5	0.5	0.7	0.7	0.5	0.7	0.5	0.5	0.7	0.5	0.7	0.5	0.7	0.7	0.5	0.7	0.5	0.5	0.7	0.5	0.7	0.5	0.5	0.5	0.7	0.5	0.7
MW165651_TA91	5.5	6.4	5.9	6.2	2.7	0.7	0.7	0.5	0.5	0.7	0.7	0.7	0.7	0.5	0.5	0.7	0.5	0.5	0.7	0.7	0.7	0.7	0.5	0.5	0.7	0.7	0.5	0.7	0.5	0.5	0.7	0.5	0.7	0.5	0.7	0.7	0.5	0.7	0.5	0.5	0.7	0.5	0.7	0.5	0.5	0.5	0.7	0.5	0.7
MW165652_TA92	5.9	6.8	6.4	6.6	2.7	0.7	0.7	0.5	0.5	0.7	0.7	0.7	0.7	0.5	0.5	0.7	0.5	0.5	0.7	0.7	0.7	0.7	0.5	0.5	0.7	0.7	0.5	0.7	0.5	0.5	0.7	0.5	0.7	0.5	0.7	0.7	0.5	0.7	0.5	0.5	0.7	0.5	0.7	0.5	0.5	0.5	0.7	0.5	0.7
MW165653_TA93	5.9	6.8	6.4	6.6	2.7	0.7	0.7	0.5	0.5	0.7	0.7	0.7	0.7	0.5	0.5	0.7	0.5	0.5	0.7	0.7	0.7	0.7	0.5	0.5	0.7	0.7	0.5	0.7	0.5	0.5	0.7	0.5	0.7	0.5	0.7	0.7	0.5	0.7	0.5	0.5	0.7	0.5	0.7	0.5	0.5	0.5	0.7	0.5	0.7
MW165654_TA94	5.5	6.4	5.9	6.2	2.7	0.7	0.7	0.5	0.5	0.7	0.7	0.7	0.7	0.5	0.5	0.7	0.5	0.5	0.7	0.7	0.7	0.7	0.5	0.5	0.7	0.7	0.5	0.7	0.5	0.5	0.7	0.5	0.7	0.5	0.7	0.7	0.5	0.7	0.5	0.5	0.7	0.5	0.7	0.5	0.5	0.5	0.7	0.5	0.7
MW165655_TA95	5.9	6.8	6.4	6.6	2.7	0.7	0.7	0.5	0.5	0.7	0.7	0.7	0.7	0.5	0.5	0.7	0.5	0.5	0.7	0.7	0.7	0.7	0.5	0.5	0.7	0.7	0.5	0.7	0.5	0.5	0.7	0.5	0.7	0.5	0.7	0.7	0.5	0.7	0.5	0.5	0.7	0.5	0.7	0.5	0.5	0.5	0.7	0.5	0.7
MW165656_TA96	5.9	6.8	6.4	6.6	2.2	0.7	0.7	0.5	0.5	0.7	0.7	0.7	0.7	0.5	0.5	0.7	0.5	0.5	0.7	0.7	0.7	0.7	0.5	0.5	0.7	0.7	0.5	0.7	0.5	0.5	0.7	0.5	0.7	0.5	0.7	0.7	0.5	0.7	0.5	0.5	0.7	0.5	0.7	0.5	0.5	0.5	0.7	0.5	0.7
MW165657_TA97	5.9	6.8	6.4	6.6	2.7	0.7	0.7	0.5	0.5	0.7	0.7	0.7	0.7	0.5	0.5	0.7	0.5	0.5	0.7	0.7	0.7	0.7	0.5	0.5	0.7	0.7	0.5	0.7	0.5	0.5	0.7	0.5	0.7	0.5	0.7	0.7	0.5	0.7	0.5	0.5	0.7	0.5	0.7	0.5	0.5	0.5	0.7	0.5	0.7
MW165658_TA98	5.7	6.6	6.2	6.4	2.7	0.7	0.7	0.5	0.5	0.7	0.7	0.7	0.7	0.5	0.5	0.7	0.5	0.5	0.7	0.7	0.7	0.7	0.5	0.5	0.7	0.7	0.5	0.7	0.5	0.5	0.7	0.5	0.7	0.5	0.7	0.7	0.5	0.7	0.5	0.5	0.7	0.5	0.7	0.5	0.5	0.5	0.7	0.5	0.7
MW165659_TA99	5.9	6.8	6.4	6.6	2.7	0.7	0.7	0.5	0.5	0.7	0.7	0.7	0.7	0.5	0.5	0.7	0.5	0.5	0.7	0.7	0.7	0.7	0.5	0.5	0.7	0.7	0.5	0.7	0.5	0.5	0.7	0.5	0.7	0.5	0.7	0.7	0.5	0.7	0.5	0.5	0.7	0.5	0.7	0.5	0.5	0.5	0.7	0.5	0.7
MW165660_TA100	5.9	6.8	6.4	6.6	2.7	0.7	0.7	0.5	0.5	0.7	0.7	0.7	0.7	0.5	0.5	0.7	0.5	0.5	0.7	0.7	0.7	0.7	0.5	0.5	0.7	0.7	0.5	0.7	0.5	0.5	0.7	0.5	0.7	0.5	0.7	0.7	0.5	0.7	0.5	0.5	0.7	0.5	0.7	0.5	0.5	0.5	0.7	0.5	0.7
MW165661_TA101	5.9	6.8	6.4	6.6	2.7	0.7	0.7	0.5	0.5	0.7	0.7	0.7	0.7	0.5	0.5	0.7	0.5	0.5	0.7	0.7	0.7	0.7	0.5	0.5	0.7	0.7	0.5	0.7	0.5	0.5	0.7	0.5	0.7	0.5	0.7	0.7	0.5	0.7	0.5	0.5	0.7	0.5	0.7	0.5	0.5	0.5	0.7	0.5	0.7
MW165662_TA102	5.9	6.8	6.4	6.6	2.7	0.7	0.7	0.5	0.5	0.7	0.7	0.7	0.7	0.5	0.5	0.7	0.5	0.5	0.7	0.7	0.7	0.7	0.5	0.5	0.7	0.7	0.5	0.7	0.5	0.5	0.7	0.5	0.7	0.5	0.7	0.7	0.5	0.7	0.5	0.5	0.7	0.5	0.7	0.5	0.5	0.5	0.7	0.5	0.7
MW165663_TA103	5.9	6.8	6.4	6.6	2.7	0.7	0.7	0.5	0.5	0.7	0.7	0.7	0.7	0.5	0.5	0.7	0.5	0.5	0.7	0.7	0.7	0.7	0.5	0.5	0.7	0.7	0.5	0.7	0.5	0.5	0.7	0.5	0.7	0.5	0.7	0.7	0.5	0.7	0.5	0.5	0.7	0.5	0.7	0.5	0.5	0.5	0.7	0.5	0.7
MW165664_TA104	5.9	6.8	6.4	6.6	2.7	0.7	0.7	0.5	0.5	0.7	0.7	0.7	0.7	0.5	0.5	0.7	0.5	0.5	0.7	0.7	0.7	0.7	0.5	0.5	0.7	0.7	0.5	0.7	0.5	0.5	0.7	0.5	0.7	0.5	0.7	0.7	0.5	0.7	0.5	0.5	0.7	0.5	0.7	0.5	0.5	0.5	0.7	0.5	0.7
MW165665_TA105	5.9	6.8	6.4	6.6	2.7	0.7	0.7	0.5	0.5	0.7	0.7	0.7	0.7	0.5	0.5	0.7	0.5	0.5	0.7	0.7	0.7	0.7	0.5	0.5	0.7	0.7	0.5	0.7	0.5	0.5	0.7	0.5	0.7	0.5	0.7	0.7	0.5	0.7	0.5	0.5	0.7	0.5	0.7	0.5	0.5	0.5	0.7	0.5	0.7
MW165666_TA106	5.9	6.8	6.4	6.6	2.7	0.7	0.7	0.5	0.5	0.7	0.7	0.7	0.7	0.5	0.5	0.7	0.5	0.5	0.7	0.7	0.7	0.7	0.5	0.5	0.7	0.7	0.5	0.7	0.5	0.5	0.7	0.5	0.7	0.5	0.7	0.7	0.5	0.7	0.5	0.5	0.7	0.5	0.7	0.5	0.5	0.5	0.7	0.5	0.7
MW165667_TA107	5.9	6.8	6.4	6.6	2.7	0.7	0.7	0.5	0.5	0.7	0.7	0.7	0.7	0.5	0.5	0.7	0.5	0.5	0.7	0.7	0.7	0.7	0.5	0.5	0.7	0.7	0.5	0.7	0.5	0.5	0.7	0.5	0.7	0.5	0.7	0.7	0.5	0.7	0.5	0.5	0.7	0.5	0.7	0.5	0.5	0.5	0.7	0.5	0.7
MW165668_TA108	5.9	6.8	6.4	6.6	2.7	0.7	0.7	0.5	0.5	0.7	0.7	0.7	0.7	0.5	0.5	0.7	0.5	0.5	0.7	0.7	0.7	0.7	0.5	0.5	0.7	0.7	0.5	0.7	0.5	0.5	0.7	0.5	0.7	0.5	0.7	0.7	0.5	0.7	0.5	0.5	0.7	0.5	0.7	0.5	0.5	0.5	0.7	0.5	0.7
MW165669_TA109	5.9	6.8	6.4	6.6	2.7	0.7	0.7	0.5	0.5	0.7	0.7	0.7	0.7	0.5	0.5	0.7	0.5	0.5	0.7	0.7	0.7	0.7	0.5	0.5	0.7	0.7	0.5	0.7	0.5	0.5	0.7	0.5	0.7	0.5	0.7	0.7	0.5	0.7	0.5	0.5	0.7	0.5	0.7	0.5	0.5	0.5	0.7	0.5	0.7
MW165670_TA110	5.9	6.8	6.4	6.6	2.7	0.7	0.7	0.5	0.5	0.7	0.7	0.7	0.7	0.5	0.5	0.7	0.5	0.5	0.7	0.7	0.7	0.7	0.5	0.5	0.7	0.7	0.5	0.7	0.5	0.5	0.7	0.5	0.7	0.5	0.7	0.7	0.5	0.7	0.5	0.5	0.7	0.5	0.7	0.5	0.5	0.5	0.7	0.5	0.7
MW165671_TA111	5.9	6.8	6.4	6.6	2.7	0.7	0.7	0.5	0.5	0.7	0.7	0.7	0.7	0.5	0.5	0.7	0.5	0.5	0.7	0.5	0.7	0.7	0.5	0.5	0.7	0.7	0.5	0.7	0.5	0.5	0.7	0.5	0.7	0.5	0.7	0.7	0.5	0.7	0.5	0.5	0.7	0.5	0.7	0.5	0.5	0.5	0.7	0.5	0.7
MW165672_TA112	5.9	6.8	6.4	6.6	2.7	0.7	0.7	0.5	0.5	0.7	0.7	0.7	0.7	0.5	0.5	0.7	0.5	0.5	0.7	0.7	0.5	0.7	0.5	0.5	0.7	0.7	0.5	0.7	0.5	0.5	0.7	0.5	0.7	0.5	0.7	0.7	0.5	0.7	0.5	0.5	0.7	0.5	0.7	0.5	0.5	0.5	0.7	0.5	0.7
MW165673_TA113	5.9	6.8	6.4	6.6	2.7	0.7	0.7	0.5	0.5	0.7	0.7	0.7	0.7	0.5	0.5	0.7	0.5	0.5	0.7	0.7	0.7	0.7	0.5	0.5	0.7	0.7	0.5	0.7	0.5	0.5	0.7	0.5	0.7	0.5	0.7	0.7	0.5	0.7	0.5	0.5	0.7	0.5	0.7	0.5	0.5	0.5	0.7	0.5	0.7
MW165674_TA114	5.9	6.8	6.4	6.6	2.7	0.7	0.7	0.5	0.5	0.7	0.7	0.7	0.7	0.5	0.5	0.7	0.5	0.5	0.7	0.7	0.7	0.7	0.5	0.5	0.7	0.7	0.5	0.7	0.5	0.5	0.7	0.5	0.7	0.5	0.7	0.7	0.5	0.7	0.5	0.5	0.7	0.5	0.7	0.5	0.5	0.5	0.7	0.5	0.7
MW165675_TA115	5.9	6.8	6.4	6.6	2.7	0.7	0.7	0.5	0.5	0.7	0.7	0.7	0.7	0.5	0.5	0.7	0.5	0.5	0.7	0.7	0.7	0.7	0.5	0.5	0.7	0.7	0.5	0.7	0.5	0.5	0.7	0.5	0.7	0.5	0.5	0.5	0.5	0.7	0.5	0.5	0.7	0.5	0.7	0.5	0.5	0.5	0.7	0.5	0.7
MW165676_TA116	5.9	6.8	6.4	6.6	2.7	0.7	0.7	0.5	0.5	0.7	0.7	0.7	0.7	0.5	0.5	0.7	0.5	0.5	0.7	0.7	0.7	0.7	0.5	0.5	0.7	0.7	0.5	0.7	0.5	0.5	0.7	0.5	0.7	0.5	0.7	0.7	0.5	0.7	0.5	0.5	0.7	0.5	0.7	0.5	0.5	0.5	0.7	0.5	0.7
MW165677_TA117	5.9	6.8	6.4	6.6	2.7	0.7	0.7	0.5	0.5	0.7	0.7	0.7	0.7	0.5	0.5	0.7	0.5	0.5	0.7	0.7	0.7	0.7	0.5	0.5	0.7	0.7	0.5	0.7	0.5	0.5	0.7	0.5	0.5	0.5	0.7	0.7	0.5	0.7	0.5	0.5	0.7	0.5	0.7	0.5	0.5	0.5	0.7	0.5	0.7
MW165678_TA118	5.9	6.8	6.4	6.6	2.7	0.7	0.7	0.5	0.5	0.7	0.7	0.7	0.7	0.5	0.5	0.7	0.5	0.5	0.7	0.7	0.7	0.7	0.5	0.5	0.7	0.7	0.5	0.7	0.5	0.5	0.7	0.5	0.7	0.5	0.7	0.7	0.5	0.7	0.5	0.5	0.7	0.5	0.7	0.5	0.5	0.5	0.7	0.5	0.7
MW165679_TA119	5.9	6.8	6.4	6.6	2.5	0.7	0.7	0.5	0.5	0.7	0.7	0.7	0.7	0.5	0.5	0.7	0.5	0.5	0.7	0.7	0.7	0.7	0.5	0.5	0.7	0.7	0.5	0.7	0.5	0.5	0.7	0.5	0.7	0.5	0.7	0.7	0.5	0.7	0.5	0.5	0.7	0.5	0.7	0.5	0.5	0.5	0.7	0.5	0.7
MW165680_TA120	5.9	6.8	6.4	6.6	2.7	0.7	0.7	0.5	0.5	0.7	0.7	0.7	0.7	0.5	0.5	0.7	0.5	0.5	0.7	0.7	0.7	0.7	0.5	0.5	0.7	0.7	0.5	0.7	0.5	0.5	0.7	0.5	0.7	0.5	0.7	0.7	0.5	0.7	0.5	0.5	0.7	0.5	0.7	0.5	0.5	0.5	0.7	0.5	0.7
MW165681_TA121	5.9	6.8	6.4	6.6	2.7	0.7	0.7	0.5	0.5	0.7	0.7	0.7	0.7	0.5	0.5	0.7	0.5	0.5	0.7	0.7	0.7	0.7	0.5	0.5	0.7	0.7	0.5	0.7	0.5	0.5	0.7	0.5	0.7	0.5	0.7	0.7	0.5	0.7	0.5	0.5	0.7	0.5	0.7	0.5	0.5	0.5	0.7	0.5	0.7
MW165682_TA122	5.9	6.8	6.4	6.6	2.7	0.7	0.7	0.5	0.5	0.7	0.7	0.7	0.7	0.5	0.5	0.7	0.5	0.5	0.7	0.7	0.7	0.7	0.5	0.5	0.7	0.7	0.5	0.7	0.5	0.5	0.7	0.5	0.7	0.5	0.7	0.7	0.5	0.7	0.5	0.5	0.7	0.5	0.7	0.5	0.5	0.5	0.7	0.5	0.7
MW165683_TA123	5.9	6.8	6.4	6.6	2.7	0.7	0.7	0.5	0.5	0.7	0.7	0.7	0.7	0.5	0.5	0.7	0.5	0.5	0.7	0.7	0.7	0.7	0.5	0.5	0.7	0.7	0.5	0.7	0.5	0.5	0.7	0.5	0.7	0.5	0.7	0.7	0.5	0.7	0.5	0.5	0.7	0.5	0.7	0.5	0.5	0.5	0.7	0.5	0.7
MW165684_TA124	5.9	6.8	6.4	6.6	2.7	0.7	0.7	0.5	0.5	0.7	0.7	0.7	0.7	0.5	0.5	0.7	0.5	0.5	0.7	0.7	0.7	0.7	0.5	0.5	0.7	0.7	0.5	0.7	0.5	0.5	0.7	0.5	0.7	0.5	0.7	0.7	0.5	0.7	0.5	0.5	0.7	0.5	0.7	0.5	0.5	0.5	0.7	0.5	0.7
MW165685_TA125	5.9	6.8	6.4	6.6	2.7	0.7	0.7	0.5	0.5	0.7	0.7	0.7	0.7	0.5	0.5	0.7	0.5	0.5	0.7	0.7	0.7	0.7	0.5	0.5	0.7	0.7	0.5	0.7	0.5	0.5	0.7	0.5	0.7	0.5	0.7	0.7	0.5	0.7	0.5	0.5	0.7	0.5	0.7	0.5	0.5	0.5	0.7	0.5	0.7
MW165686_TA126	5.9	6.8	6.4	6.6	2.7	0.7	0.7	0.5	0.5	0.7	0.7	0.7	0.7	0.5	0.5	0.7	0.5	0.5	0.7	0.7	0.7	0.7	0.5	0.5	0.7	0.7	0.5	0.7	0.5	0.5	0.7	0.5	0.7	0.5	0.7	0.7	0.5	0.7	0.5	0.5	0.7	0.5	0.7	0.5	0.5	0.5	0.7	0.5	0.7
MW165687_TA127	5.7	6.6	6.2	6.4	2.7	0.7	0.7	0.5	0.5	0.7	0.7	0.7	0.7	0.5	0.5	0.7	0.5	0.5	0.7	0.7	0.7	0.7	0.5	0.5	0.7	0.7	0.5	0.7	0.5	0.5	0.7	0.5	0.7	0.5	0.7	0.7	0.5	0.7	0.5	0.5	0.7	0.5	0.7	0.5	0.5	0.5	0.7	0.5	0.7
MW165688_TA128	5.9	6.8	6.4	6.6	2.7	0.7	0.7	0.5	0.5	0.7	0.7	0.7	0.7	0.5	0.5	0.7	0.5	0.5	0.7	0.7	0.7	0.7	0.5	0.5	0.7	0.7	0.5	0.7	0.5	0.5	0.7	0.5	0.7	0.5	0.7	0.7	0.5	0.7	0.5	0.5	0.7	0.5	0.7	0.5	0.5	0.5	0.7	0.5	0.7
MW165689_TA129	5.9	6.8	6.4	6.6	2.7	0.7	0.7	0.5	0.5	0.7	0.7	0.7	0.7	0.5	0.5	0.7	0.5	0.5	0.7	0.7	0.7	0.7	0.5	0.5	0.7	0.7	0.5	0.7	0.5	0.5	0.7	0.5	0.7	0.5	0.7	0.7	0.5	0.7	0.5	0.5	0.7	0.5	0.7	0.5	0.5	0.5	0.7	0.5	0.7
MW165690_TA130	5.9	6.8	6.4	6.6	2.7	0.7	0.7	0.5	0.5	0.7	0.7	0.7	0.7	0.5	0.5	0.7	0.5	0.5	0.7	0.7	0.7	0.7	0.5	0.5	0.7	0.7	0.5	0.7	0.5	0.5	0.7	0.5	0.7	0.5	0.7	0.7	0.5	0.7	0.5	0.5	0.7	0.5	0.7	0.5	0.5	0.5	0.7	0.5	0.7
MW165691_TA131	5.9	6.8	6.4	6.6	2.7	0.7	0.7	0.5	0.5	0.7	0.7	0.7	0.7	0.5	0.5	0.7	0.5	0.5	0.7	0.7	0.7	0.7	0.5	0.5	0.7	0.7	0.5	0.7	0.5	0.5	0.7	0.5	0.7	0.5	0.7	0.7	0.5	0.7	0.5	0.5	0.7	0.5	0.7	0.5	0.5	0.5	0.7	0.5	0.7
MW165692_TA132	5.9	6.8	6.4	6.6	2.7	0.7	0.7	0.5	0.5	0.7	0.7	0.7	0.7	0.5	0.5	0.7	0.5	0.5	0.7	0.7	0.7	0.7	0.5	0.5	0.7	0.7	0.5	0.7	0.5	0.5	0.7	0.5	0.7	0.5	0.7	0.7	0.5	0.7	0.5	0.5	0.7	0.5	0.7	0.5	0.5	0.5	0.7	0.5	0.7
MW165693_TA133	5.9	6.8	6.4	6.6	2.7	0.7	0.7	0.5	0.5	0.7	0.7	0.7	0.7	0.5	0.5	0.7	0.5	0.5	0.7	0.7	0.7	0.7	0.5	0.5	0.7	0.7	0.5	0.7	0.5	0.5	0.7	0.5	0.7	0.5	0.7	0.7	0.5	0.7	0.5	0.5	0.7	0.5	0.7	0.5	0.5	0.5	0.7	0.5	0.7
MW165694_TA134	5.9	6.8	6.4	6.6	2.7	0.7	0.7	0.5	0.5	0.7	0.7	0.7	0.7	0.5	0.5	0.7	0.5	0.5	0.7	0.7	0.7	0.7	0.5	0.5	0.7	0.7	0.5	0.7	0.5	0.5	0.7	0.5	0.7	0.5	0.7	0.7	0.5	0.7	0.5	0.5	0.7	0.5	0.7	0.5	0.5	0.5	0.7	0.5	0.7
MW165695_TA135	5.9	6.8	6.4	6.6	2.7	0.7	0.7	0.5	0.5	0.7	0.7	0.7	0.7	0.5	0.5	0.7	0.5	0.5	0.7	0.7	0.7	0.7	0.5	0.5	0.7	0.7	0.5	0.7	0.5	0.5	0.7	0.5	0.7	0.5	0.7	0.7	0.5	0.7	0.5	0.5	0.7	0.5	0.7	0.5	0.5	0.5	0.7	0.5	0.7
MW165696_TA136	5.9	6.8	6.4	6.6	2.7	0.7	0.7	0.5	0.5	0.7	0.7	0.7	0.7	0.5	0.5	0.7	0.5	0.5	0.7	0.7	0.7	0.7	0.5	0.5	0.7	0.7	0.5	0.7	0.5	0.5	0.7	0.5	0.7	0.5	0.7	0.7	0.5	0.7	0.5	0.5	0.7	0.5	0.7	0.5	0.5	0.5	0.7	0.5	0.7
MW165697_TA137	5.9	6.6	6.2	6.4	2.5	0.7	0.7	0.5	0.5	0.7	0.7	0.7	0.7	0.5	0.5	0.7	0.5	0.5	0.7	0.7	0.7	0.7	0.5	0.5	0.7	0.7	0.5	0.7	0.5	0.5	0.7	0.5	0.7	0.5	0.7	0.7	0.5	0.7	0.5	0.5	0.7	0.5	0.7	0.5	0.5	0.5	0.7	0.5	0.7
MW165698_TA138	5.9	6.8	6.4	6.6	2.7	0.7	0.7	0.5	0.5	0.7	0.7	0.7	0.7	0.5	0.5	0.7	0.5	0.5	0.7	0.7	0.7	0.7	0.5	0.5	0.7	0.7	0.5	0.7	0.5	0.5	0.7	0.5	0.7	0.5	0.7	0.7	0.5	0.7	0.5	0.5	0.7	0.5	0.7	0.5	0.5	0.5	0.7	0.5	0.7
MW165699_TA139	5.9	6.8	6.4	6.6	2.7	0.7	0.7	0.5	0.5	0.7	0.7	0.7	0.7	0.5	0.5	0.7	0.5	0.5	0.7	0.7	0.7	0.7	0.5	0.5	0.7	0.7	0.5	0.7	0.5	0.5	0.7	0.5	0.7	0.5	0.7	0.7	0.5	0.7	0.5	0.5	0.7	0.5	0.7	0.5	0.5	0.5	0.7	0.5	0.7
MW165700_TA140	5.9	6.8	6.4	6.6	2.7	0.7	0.7	0.5	0.5	0.7	0.7	0.7	0.7	0.5	0.5	0.7	0.5	0.5	0.7	0.7	0.7	0.7	0.5	0.5	0.7	0.7	0.5	0.7	0.5	0.5	0.7	0.5	0.7	0.5	0.7	0.7	0.5	0.7	0.5	0.5	0.7	0.5	0.7	0.5	0.5	0.5	0.7	0.5	0.7
MW165701_TA141	5.9	6.8	6.4	6.6	2.2	0.7	0.7	0.5	0.5	0.7	0.7	0.7	0.7	0.5	0.5	0.7	0.5	0.5	0.7	0.7	0.7	0.7	0.5	0.5	0.7	0.7	0.5	0.7	0.5	0.5	0.7	0.5	0.7	0.5	0.7	0.7	0.5	0.7	0.5	0.5	0.7	0.5	0.7	0.5	0.5	0.5	0.7	0.5	0.7
MW165702_TA142	5.9	6.8	6.4	6.6	2.7	0.7	0.7	0.5	0.5	0.7	0.7	0.7	0.7	0.5	0.5	0.7	0.5	0.5	0.7	0.7	0.7	0.7	0.5	0.5	0.7	0.7	0.5	0.7	0.5	0.5	0.7	0.5	0.7	0.5	0.7	0.7	0.5	0.7	0.5	0.5	0.7	0.5	0.7	0.5	0.5	0.5	0.7	0.5	0.7
MW165703_TA143	5.9	6.8	6.4	6.6	2.7	0.7	0.7	0.5	0.5	0.7	0.7	0.7	0.7	0.5	0.5	0.7	0.5	0.5	0.7	0.7	0.7	0.7	0.5	0.5	0.7	0.7	0.5	0.7	0.5	0.5	0.7	0.5	0.7	0.5	0.7	0.7	0.5	0.7	0.5	0.5	0.7	0.5	0.7	0.5	0.5	0.5	0.7	0.5	0.7
MW165704_TA144	5.9	6.8	6.4	6.6	2.7	0.7	0.7	0.5	0.5	0.7	0.7	0.7	0.7	0.5	0.5	0.7	0.5	0.5	0.7	0.7	0.7	0.7	0.5	0.5	0.7	0.7	0.5	0.7	0.5	0.5	0.7	0.5	0.7	0.5	0.7	0.7	0.5	0.7	0.5	0.5	0.7	0.5	0.7	0.5	0.5	0.5	0.7	0.5	0.7
MW165705_TA145	5.9	6.8	6.4	6.6	2.7	0.7	0.7	0.5	0.5	0.7	0.7	0.7	0.7	0.5	0.5	0.7	0.5	0.5	0.7	0.7	0.7	0.7	0.5	0.5	0.7	0.7	0.5	0.7	0.5	0.5	0.7	0.5	0.7	0.5	0.7	0.7	0.5	0.7	0.5	0.5	0.7	0.5	0.7	0.5	0.5	0.5	0.7	0.5	0.7
MW165706_TA146	5.7	6.6	6.2	6.4	2.5	0.5	0.5	0.3	0.3	0.5	0.5	0.5	0.5	0.3	0.3	0.5	0.3	0.3	0.5	0.5	0.5	0.5	0.3	0.3	0.5	0.5	0.3	0.5	0.3	0.3	0.5	0.3	0.5	0.3	0.5	0.5	0.3	0.5	0.3	0.3	0.5	0.3	0.5	0.3	0.3	0.3	0.5	0.3	0.5
Table S1. Pairwise comparison of 18S rRNA nucleotide amplicon sequence variant sequences belonging to Theileria (T. orientalis, TOR1-TOR4; T. lestoquardi, TLE1; T. annulata, TA1-TA146) species determined herein. Nucleotide similarity and percentage differences are given above and below the diagonal, respectively.
ASVs	MW165717_BBo1	MW165718_BBo2	MW165719_Bbo3	MW165720_Bbo4	MW165721_Bbo5	MW165722_Bbo6	MW165723_Bbo7	MW165724_Bbo8	MW165725_Bbo9	MW165726_Bbo10	MW165727_Bbo11	MW165728_Bbo12	MW165729_Bbo13	MW165730_Bbo14	MW165731_BBi1	MW165732_BBi2	MW165733_Bbi3	MW165734_Bbi4	MW165735_Bbi5	MW165736_Bbi6	MW165737_Bbi7	MW165738_Bbi8	MW165739_Bbi9	MW165740_BOC1
MW165717_BBo1		0.995	0.995	0.997	0.99	0.992	0.963	0.961	0.963	0.942	0.942	0.944	0.942	0.937	0.796	0.782	0.78	0.777	0.777	0.78	0.782	0.78	0.777	0.78
MW165718_BBo2	0.5		0.995	0.997	0.99	0.992	0.963	0.961	0.963	0.942	0.942	0.944	0.942	0.937	0.796	0.782	0.78	0.777	0.777	0.78	0.782	0.78	0.777	0.78
MW165719_Bbo3	0.5	0.5		0.997	0.995	0.997	0.968	0.966	0.968	0.947	0.947	0.949	0.947	0.942	0.798	0.784	0.782	0.78	0.78	0.782	0.784	0.782	0.78	0.782
MW165720_Bbo4	0.3	0.3	0.3		0.992	0.995	0.966	0.963	0.966	0.944	0.944	0.947	0.944	0.94	0.798	0.784	0.782	0.78	0.78	0.782	0.784	0.782	0.78	0.782
MW165721_Bbo5	1	1	0.5	0.8		0.997	0.963	0.961	0.963	0.942	0.942	0.944	0.942	0.937	0.793	0.78	0.777	0.775	0.775	0.777	0.78	0.777	0.775	0.777
MW165722_Bbo6	0.8	0.8	0.3	0.5	0.3		0.966	0.963	0.966	0.944	0.944	0.947	0.944	0.939	0.796	0.782	0.78	0.777	0.777	0.78	0.782	0.78	0.777	0.78
MW165723_Bbo7	3.7	3.7	3.2	3.4	3.7	3.4		0.997	0.997	0.963	0.959	0.961	0.946	0.946	0.793	0.78	0.777	0.775	0.775	0.777	0.78	0.777	0.777	0.777
MW165724_Bbo8	3.9	3.9	3.4	3.7	3.9	3.7	0.3		0.995	0.961	0.956	0.959	0.944	0.944	0.791	0.777	0.775	0.773	0.773	0.775	0.777	0.775	0.775	0.775
MW165725_Bbo9	3.7	3.7	3.2	3.4	3.7	3.4	0.3	0.5		0.963	0.959	0.961	0.946	0.946	0.796	0.78	0.777	0.775	0.775	0.777	0.78	0.777	0.777	0.777
MW165726_Bbo10	5.8	5.8	5.3	5.6	5.8	5.6	3.7	3.9	3.7		0.995	0.997	0.968	0.973	0.789	0.775	0.773	0.77	0.77	0.773	0.773	0.77	0.773	0.773
MW165727_Bbo11	5.8	5.8	5.3	5.6	5.8	5.6	4.1	4.4	4.1	0.5		0.997	0.968	0.968	0.789	0.773	0.773	0.77	0.77	0.773	0.77	0.768	0.773	0.773
MW165728_Bbo12	5.6	5.6	5.1	5.3	5.6	5.3	3.9	4.1	3.9	0.3	0.3		0.971	0.971	0.789	0.775	0.773	0.77	0.77	0.773	0.773	0.77	0.773	0.773
MW165729_Bbo13	5.8	5.8	5.3	5.6	5.8	5.6	5.4	5.6	5.4	3.2	3.2	2.9		0.992	0.796	0.78	0.777	0.775	0.775	0.777	0.78	0.777	0.775	0.777
MW165730_Bbo14	6.3	6.3	5.8	6	6.3	6.1	5.4	5.6	5.4	2.7	3.2	2.9	0.8		0.793	0.78	0.777	0.775	0.775	0.777	0.78	0.777	0.775	0.777
MW165731_BBi1	20.4	20.4	20.2	20.2	20.7	20.4	20.7	20.9	20.4	21.1	21.1	21.1	20.4	20.7		0.921	0.921	0.921	0.921	0.923	0.921	0.919	0.921	0.923
MW165732_BBi2	21.8	21.8	21.6	21.6	22	21.8	22	22.3	22	22.5	22.7	22.5	22	22	7.9		0.995	0.995	0.995	0.997	0.993	0.99	0.99	0.993
MW165733_Bbi3	22	22	21.8	21.8	22.3	22	22.3	22.5	22.3	22.7	22.7	22.7	22.3	22.3	7.9	0.5		0.995	0.995	0.997	0.988	0.986	0.99	0.993
MW165734_Bbi4	22.3	22.3	22	22	22.5	22.3	22.5	22.7	22.5	23	23	23	22.5	22.5	7.9	0.5	0.5		0.995	0.997	0.988	0.986	0.99	0.993
MW165735_Bbi5	22.3	22.3	22	22	22.5	22.3	22.5	22.7	22.5	23	23	23	22.5	22.5	7.9	0.5	0.5	0.5		0.997	0.988	0.986	0.99	0.993
MW165736_Bbi6	22	22	21.8	21.8	22.3	22	22.3	22.5	22.3	22.7	22.7	22.7	22.3	22.3	7.7	0.3	0.3	0.3	0.3		0.99	0.988	0.993	0.995
MW165737_Bbi7	21.8	21.8	21.6	21.6	22	21.8	22	22.3	22	22.7	23	22.7	22	22	7.9	0.7	1.2	1.2	1.2	1		0.997	0.993	0.995
MW165738_Bbi8	22	22	21.8	21.8	22.3	22	22.3	22.5	22.3	23	23.2	23	22.3	22.3	8.1	1	1.4	1.4	1.4	1.2	0.3		0.99	0.993
MW165739_Bbi9	22.3	22.3	22	22	22.5	22.3	22.3	22.5	22.3	22.7	22.7	22.7	22.5	22.5	7.9	1	1	1	1	0.7	0.7	1		0.997
MW165740_BOC1	22	22	21.8	21.8	22.3	22	22.3	22.5	22.3	22.7	22.7	22.7	22.3	22.3	7.7	0.7	0.7	0.7	0.7	0.5	0.5	0.7	0.3
Table S2. Pairwise comparison of 18S rRNA nucleotide amplicon sequence variant sequences belonging to Babesia species (B. bovis, BBo1-Bbo14; B. occultans, BOC1; B. bigemina, BBi1-BBi9) determined herein. Nucleotide similarity and percentage differences are given above and below the diagonal, respectively.
[truncated: 102 more columns]
